# Supplementary material for: New records of reptiles from Kim Bang Proposed Species and Habitat Conservation Area, Vietnam
Source: Biodivers Data J. 2026 Jan 26;14:e173158. doi: 10.3897/BDJ.14.e173158 (PMC12865395; doi:10.3897/BDJ.14.e173158)
Supplement: XML Treatment for Tropidophorus hainanus [file BDJ.14.e173158-treatment3.xml]

<!DOCTYPE tp:taxon-treatment
  PUBLIC "-//TaxonX//DTD Taxonomic Treatment Publishing DTD v0 20100105//EN" "tax-treatment-NSO.dtd">
<tp:taxon-treatment xmlns:tp="http://www.plazi.org/taxpub"><tp:treatment-meta><mixed-citation publication-type="journal"><person-group><name><surname>Pham</surname><given-names>Anh Van</given-names></name><name><surname>Pham</surname><given-names>Cuong The</given-names></name><name><surname>Phan</surname><given-names>Tien Quang</given-names></name><name><surname>Le</surname><given-names>Minh Duc</given-names></name><name><surname>Ha</surname><given-names>Linh Thuy</given-names></name><name><surname>Ninh</surname><given-names>Vinh Dinh</given-names></name><name><surname>Nguyen</surname><given-names>Truong Quang</given-names></name></person-group><article-title>New records of reptiles from Kim Bang Proposed Species and Habitat Conservation Area, Vietnam</article-title><source>Biodivers Data J</source><day>26</day><month>01</month><year>2026</year><volume>14</volume><pub-id pub-id-type="doi">10.3897/BDJ.14.e173158</pub-id></mixed-citation></tp:treatment-meta><tp:nomenclature><tp:taxon-name><object-id xmlns:xlink="http://www.w3.org/1999/xlink" content-type="arpha" xlink:type="simple">23A8C07A-41B8-5C18-B49D-74197C9B8F48</object-id><tp:taxon-name-part taxon-name-part-type="genus">Tropidophorus</tp:taxon-name-part> <tp:taxon-name-part taxon-name-part-type="species">hainanus</tp:taxon-name-part></tp:taxon-name><tp:taxon-authority>Smith, 1923</tp:taxon-authority></tp:nomenclature><tp:treatment-sec sec-type="materials"><title>Materials</title><list list-type="alpha-lower" list-content="occurrences"><list-item><p><bold>Type status:</bold> <named-content xmlns:xlink="http://www.w3.org/1999/xlink" content-type="dwc:typeStatus" xlink:type="simple">Other material</named-content>. <bold>Occurrence:</bold> catalogNumber: <named-content xmlns:xlink="http://www.w3.org/1999/xlink" content-type="dwc:catalogNumber" xlink:type="simple">IB R.6498 (Field number TC-HN2025.203)</named-content>; individualCount: <named-content xmlns:xlink="http://www.w3.org/1999/xlink" content-type="dwc:individualCount" xlink:type="simple">1</named-content>; sex: <named-content xmlns:xlink="http://www.w3.org/1999/xlink" content-type="dwc:sex" xlink:type="simple">female</named-content>; lifeStage: <named-content xmlns:xlink="http://www.w3.org/1999/xlink" content-type="dwc:lifeStage" xlink:type="simple">adult</named-content>; occurrenceID: <named-content xmlns:xlink="http://www.w3.org/1999/xlink" content-type="dwc:occurrenceID" xlink:type="simple">C52A3AD8-ED50-5512-BBAC-1DDC783669D9</named-content>; <bold>Taxon:</bold> scientificNameID: <named-content xmlns:xlink="http://www.w3.org/1999/xlink" content-type="dwc:scientificNameID" xlink:type="simple"><italic><tp:taxon-name><tp:taxon-name-part taxon-name-part-type="genus" reg="Tropidophorus">Tropidophorus</tp:taxon-name-part> <tp:taxon-name-part taxon-name-part-type="species" reg="hainanus">hainanus</tp:taxon-name-part></tp:taxon-name></italic></named-content>; scientificName: <named-content xmlns:xlink="http://www.w3.org/1999/xlink" content-type="dwc:scientificName" xlink:type="simple"><italic><tp:taxon-name><tp:taxon-name-part taxon-name-part-type="genus" reg="Tropidophorus">Tropidophorus</tp:taxon-name-part> <tp:taxon-name-part taxon-name-part-type="species" reg="hainanus">hainanus</tp:taxon-name-part></tp:taxon-name></italic></named-content>; class: <named-content xmlns:xlink="http://www.w3.org/1999/xlink" content-type="dwc:class" xlink:type="simple"><tp:taxon-name><tp:taxon-name-part taxon-name-part-type="class">Reptilia</tp:taxon-name-part></tp:taxon-name></named-content>; order: <named-content xmlns:xlink="http://www.w3.org/1999/xlink" content-type="dwc:order" xlink:type="simple"><tp:taxon-name><tp:taxon-name-part taxon-name-part-type="order">Squamata</tp:taxon-name-part></tp:taxon-name></named-content>; family: <named-content xmlns:xlink="http://www.w3.org/1999/xlink" content-type="dwc:family" xlink:type="simple"><tp:taxon-name><tp:taxon-name-part taxon-name-part-type="family">Scincidae</tp:taxon-name-part></tp:taxon-name></named-content>; genus: <named-content xmlns:xlink="http://www.w3.org/1999/xlink" content-type="dwc:genus" xlink:type="simple"><tp:taxon-name><tp:taxon-name-part taxon-name-part-type="genus">Tropidophorus</tp:taxon-name-part></tp:taxon-name></named-content>; specificEpithet: <named-content xmlns:xlink="http://www.w3.org/1999/xlink" content-type="dwc:specificEpithet" xlink:type="simple"><italic><tp:taxon-name><tp:taxon-name-part taxon-name-part-type="genus" reg="Tropidophorus"/><tp:taxon-name-part taxon-name-part-type="species" reg="hainanus">hainanus</tp:taxon-name-part></tp:taxon-name></italic></named-content>; scientificNameAuthorship: <named-content xmlns:xlink="http://www.w3.org/1999/xlink" content-type="dwc:scientificNameAuthorship" xlink:type="simple">Smith, 1923</named-content>; <bold>Location:</bold> country: <named-content xmlns:xlink="http://www.w3.org/1999/xlink" content-type="dwc:country" xlink:type="simple">Vietnam</named-content>; countryCode: <named-content xmlns:xlink="http://www.w3.org/1999/xlink" content-type="dwc:countryCode" xlink:type="simple">VN</named-content>; stateProvince: <named-content xmlns:xlink="http://www.w3.org/1999/xlink" content-type="dwc:stateProvince" xlink:type="simple">Ninh Binh</named-content>; county: <named-content xmlns:xlink="http://www.w3.org/1999/xlink" content-type="dwc:county" xlink:type="simple">Kim Bang</named-content>; municipality: <named-content xmlns:xlink="http://www.w3.org/1999/xlink" content-type="dwc:municipality" xlink:type="simple">Kim Bang</named-content>; locality: <named-content xmlns:xlink="http://www.w3.org/1999/xlink" content-type="dwc:locality" xlink:type="simple">Kim Bang SHCA</named-content>; verbatimElevation: <named-content xmlns:xlink="http://www.w3.org/1999/xlink" content-type="dwc:verbatimElevation" xlink:type="simple">290</named-content>; verbatimLatitude: <named-content xmlns:xlink="http://www.w3.org/1999/xlink" content-type="dwc:verbatimLatitude" xlink:type="simple">20°31496"N</named-content>; verbatimLongitude: <named-content xmlns:xlink="http://www.w3.org/1999/xlink" content-type="dwc:verbatimLongitude" xlink:type="simple">105°50131"E</named-content>; verbatimCoordinateSystem: <named-content xmlns:xlink="http://www.w3.org/1999/xlink" content-type="dwc:verbatimCoordinateSystem" xlink:type="simple">WGS84</named-content>; <bold>Event:</bold> eventDate: <named-content xmlns:xlink="http://www.w3.org/1999/xlink" content-type="dwc:eventDate" xlink:type="simple">26 April 2025</named-content>; eventRemarks: <named-content xmlns:xlink="http://www.w3.org/1999/xlink" content-type="dwc:eventRemarks" xlink:type="simple">collected by Nguyen QT, Pham TC, Phan QT, and Pham VA</named-content>; <bold>Record Level:</bold> language: <named-content xmlns:xlink="http://www.w3.org/1999/xlink" content-type="dwc:language" xlink:type="simple">en</named-content>; collectionCode: <named-content xmlns:xlink="http://www.w3.org/1999/xlink" content-type="dwc:collectionCode" xlink:type="simple"><tp:taxon-name><tp:taxon-name-part taxon-name-part-type="class">Reptilia</tp:taxon-name-part></tp:taxon-name></named-content>; basisOfRecord: <named-content xmlns:xlink="http://www.w3.org/1999/xlink" content-type="dwc:basisOfRecord" xlink:type="simple">Preserved Specimen</named-content></p></list-item></list></tp:treatment-sec><tp:treatment-sec sec-type="Description"><title>Description</title><p>Morphological characters of the specimen from Kim Bang were similar to those in the descriptions by <xref ref-type="bibr" rid="B13492675">Nguyen et al. (2010)</xref> and <xref ref-type="bibr" rid="B13492707">Hecht et al. (2013)</xref>: SVL: 37.2 mm, TaL: 54.2 mm; upper head scales strongly striated; supranasal absent; frontonasal undivided; prefrontals separated from each other; frontoparietals in contact with each other medially and with 3 posterior supraoculars; interparietal with a small transparent spot; parietals large, separated anteriorly by a small scale, posteriorly bordered by 4 scales on each side; nuchals absent; loreals divided into 2 pairs; pre-oculars 2; presuboculars 1; supraciliaries 5, lower eyelid with 4 opaque scales; supralabials 6; a shallow groove on loreal-labial border, from lower corner of nasal across subocular obliquely downwards to the end of fourth supralabial; postocular 2; postsuboculars 3; primary temporals 3; secondary temporals 4; tympanum superficial, oval; mental bordered by postmental and first infralabials; postmental undivided; infralabials 6; three pairs of chin-shields; mid-body scales in 30 rows; 12 scale rows at position of tenth subcaudal on tail; dorsal scales subequal to ventral scales; scales on nuchal region keeled; vertebral scale rows keeled, but not widened, outer dorsal scale rows keeled; paravertebral scales 50; lateral scales strongly keeled, straight backwards; dorsal and lateral scales on tail distinctly keeled, two median keels on tail base not continuous on back; ventral scales smooth, in 44 transverse rows; 2 enlarged precloacals; postcloacal pores absent; subcaudals widened, about 2 times as broad as neighbouring scales, smooth, first one usually divided; scales on fore-limbs distinctly keeled, imbricate; those on hind-limbs keeled dorsally, smooth ventrally; subdigital lamellae smooth, numbering 14 under fourth finger and 19 under fourth toe.</p><p><bold>Colouration in life</bold>. Dorsal surface of head, body and limbs brown with a few light spots; flank brown with light spots; venter white cream (Fig. <xref ref-type="fig" rid="F13723279">2</xref>c).</p></tp:treatment-sec><tp:treatment-sec sec-type="Distribution"><title>Distribution</title><p>In Vietnam, this species has been recorded from Cao Bang, Lai Chau and Thanh Hoa Provinces in the north southwards to Quang Ngai and Dak Lak Provinces (<xref ref-type="bibr" rid="B13723291">Dau et al. 2025</xref>). Elsewhere, the species is known from China (<xref ref-type="bibr" rid="B13492812">Uetz et al. 2025</xref>).</p></tp:treatment-sec><tp:treatment-sec sec-type="Ecology"><title>Ecology</title><p>The specimen was found at 21:00 h on a forest path. The surrounding habitat is secondary forest of medium and small hardwoods, mixed with shrubs and vines.</p></tp:treatment-sec><tp:treatment-sec><!--Section generated to contain objects referenced in tp:taxon-treatment.--><fig id="F13723279" position="float" orientation="portrait"><object-id xmlns:xlink="http://www.w3.org/1999/xlink" content-type="arpha" xlink:type="simple">2BF52AD3-4F6F-5B86-90AD-BC689E57B73D</object-id><object-id xmlns:xlink="http://www.w3.org/1999/xlink" content-type="doi" xlink:type="simple">10.3897/BDJ.14.e173158.figure1</object-id><label>Figure 2.</label><caption><p>Lizard species recorded in Kim Bang Proposed Species and Habitat Conservation Area, Vietnam: <bold>(a)</bold> <italic><tp:taxon-name><tp:taxon-name-part taxon-name-part-type="genus" reg="Gekko">Gekko</tp:taxon-name-part> <tp:taxon-name-part taxon-name-part-type="species" reg="palmatus">palmatus</tp:taxon-name-part></tp:taxon-name></italic>; <bold>(b)</bold> <italic><tp:taxon-name><tp:taxon-name-part taxon-name-part-type="genus" reg="Hemidactylus">Hemidactylus</tp:taxon-name-part> <tp:taxon-name-part taxon-name-part-type="species" reg="garnotii">garnotii</tp:taxon-name-part></tp:taxon-name></italic>; <bold>(c)</bold> <italic><tp:taxon-name><tp:taxon-name-part taxon-name-part-type="genus" reg="Tropidophorus">Tropidophorus</tp:taxon-name-part> <tp:taxon-name-part taxon-name-part-type="species" reg="hainanus">hainanus</tp:taxon-name-part></tp:taxon-name></italic>; <bold>(d)</bold> <italic><tp:taxon-name><tp:taxon-name-part taxon-name-part-type="genus" reg="Takydromus">Takydromus</tp:taxon-name-part> <tp:taxon-name-part taxon-name-part-type="species" reg="sexlineatus">sexlineatus</tp:taxon-name-part></tp:taxon-name></italic>.</p></caption><graphic xmlns:xlink="http://www.w3.org/1999/xlink" xlink:href="bdj-14-e173158-g002.jpg" position="float" id="oo_1480422.jpg" orientation="portrait" xlink:type="simple"><uri content-type="original_file" xlink:type="simple">https://binary.pensoft.net/fig/1480422</uri></graphic></fig></tp:treatment-sec><ref-list><ref id="B13492675"><element-citation xmlns:xlink="http://www.w3.org/1999/xlink" publication-type="article" xlink:type="simple"><person-group person-group-type="author"><name name-style="western"><surname>Nguyen</surname><given-names>Q. T.</given-names></name><name name-style="western"><surname>Nguyen</surname><given-names>V. S.</given-names></name><name name-style="western"><surname>Orlov</surname><given-names>N. L.</given-names></name><name name-style="western"><surname>Hoang</surname><given-names>N. T.</given-names></name><name name-style="western"><surname>Böhme</surname><given-names>W.</given-names></name><name name-style="western"><surname>Ziegler</surname><given-names>T.</given-names></name></person-group><year>2010</year><article-title>A review of the genus <italic><tp:taxon-name><tp:taxon-name-part taxon-name-part-type="genus" reg="Tropidophorus">Tropidophorus</tp:taxon-name-part></tp:taxon-name></italic> (<tp:taxon-name><tp:taxon-name-part taxon-name-part-type="order">Squamata</tp:taxon-name-part></tp:taxon-name>, <tp:taxon-name><tp:taxon-name-part taxon-name-part-type="family">Scincidae</tp:taxon-name-part></tp:taxon-name>) from Vietnam with new species records and additional data on natural history</article-title><source>Zoosystematics and Evolution</source><volume>86</volume><issue>1</issue><fpage>5</fpage><lpage>19</lpage><pub-id pub-id-type="doi">10.1002/zoos.200900020</pub-id></element-citation></ref><ref id="B13492707"><element-citation xmlns:xlink="http://www.w3.org/1999/xlink" publication-type="article" xlink:type="simple"><person-group person-group-type="author"><name name-style="western"><surname>Hecht</surname><given-names>V. L.</given-names></name><name name-style="western"><surname>Pham</surname><given-names>T. C.</given-names></name><name name-style="western"><surname>Nguyen</surname><given-names>T. T.</given-names></name><name name-style="western"><surname>Nguyen</surname><given-names>Q. T.</given-names></name><name name-style="western"><surname>Bonkowski</surname><given-names>M.</given-names></name><name name-style="western"><surname>Ziegler</surname><given-names>T.</given-names></name></person-group><year>2013</year><article-title>First report on the herpetofauna of Tay Yen Tu Nature Reserve, northeastern Vietnam</article-title><source>Biodiversity Journal</source><volume>4</volume><fpage>507</fpage><lpage>552</lpage></element-citation></ref><ref id="B13723291"><element-citation xmlns:xlink="http://www.w3.org/1999/xlink" publication-type="article" xlink:type="simple"><person-group person-group-type="author"><name name-style="western"><surname>Dau</surname><given-names>Q. V.</given-names></name><name name-style="western"><surname>Hoang</surname><given-names>N. T.</given-names></name><name name-style="western"><surname>Do</surname><given-names>T. L.</given-names></name><name name-style="western"><surname>Trinh</surname><given-names>T. H.</given-names></name><name name-style="western"><surname>Nguyen</surname><given-names>Q. T.</given-names></name><name name-style="western"><surname>Pham</surname><given-names>V. A.</given-names></name></person-group><year>2025</year><article-title>The herpetofauna of Pu Luong Nature Reserve, Vietnam</article-title><source>Amphibian &amp; Reptile Conservation</source><volume>19</volume><issue>1</issue><fpage>79</fpage><lpage>98 (e344)</lpage></element-citation></ref><ref id="B13492812"><element-citation xmlns:xlink="http://www.w3.org/1999/xlink" publication-type="website" xlink:type="simple"><person-group person-group-type="author"><name name-style="western"><surname>Uetz</surname><given-names>P.</given-names></name><name name-style="western"><surname>Freed</surname><given-names>P.</given-names></name><name name-style="western"><surname>Hošek</surname><given-names>J.</given-names></name></person-group><article-title>The Reptile Database</article-title><uri xlink:type="simple">http://www.reptile-database.org</uri><date-in-citation content-type="access-date">2025-08-12T00:23:23+00:00</date-in-citation></element-citation></ref></ref-list></tp:taxon-treatment>
