# Supplementary material for: New records of reptiles from Kim Bang Proposed Species and Habitat Conservation Area, Vietnam
Source: Biodivers Data J. 2026 Jan 26;14:e173158. doi: 10.3897/BDJ.14.e173158 (PMC12865395; doi:10.3897/BDJ.14.e173158)
Supplement: XML Treatment for Ahaetulla prasina [file BDJ.14.e173158-treatment5.xml]

<!DOCTYPE tp:taxon-treatment
  PUBLIC "-//TaxonX//DTD Taxonomic Treatment Publishing DTD v0 20100105//EN" "tax-treatment-NSO.dtd">
<tp:taxon-treatment xmlns:tp="http://www.plazi.org/taxpub"><tp:treatment-meta><mixed-citation publication-type="journal"><person-group><name><surname>Pham</surname><given-names>Anh Van</given-names></name><name><surname>Pham</surname><given-names>Cuong The</given-names></name><name><surname>Phan</surname><given-names>Tien Quang</given-names></name><name><surname>Le</surname><given-names>Minh Duc</given-names></name><name><surname>Ha</surname><given-names>Linh Thuy</given-names></name><name><surname>Ninh</surname><given-names>Vinh Dinh</given-names></name><name><surname>Nguyen</surname><given-names>Truong Quang</given-names></name></person-group><article-title>New records of reptiles from Kim Bang Proposed Species and Habitat Conservation Area, Vietnam</article-title><source>Biodivers Data J</source><day>26</day><month>01</month><year>2026</year><volume>14</volume><pub-id pub-id-type="doi">10.3897/BDJ.14.e173158</pub-id></mixed-citation></tp:treatment-meta><tp:nomenclature><tp:taxon-name><object-id xmlns:xlink="http://www.w3.org/1999/xlink" content-type="arpha" xlink:type="simple">5418689B-C035-5C82-897D-FF36FFEF186A</object-id><tp:taxon-name-part taxon-name-part-type="genus">Ahaetulla</tp:taxon-name-part> <tp:taxon-name-part taxon-name-part-type="species">prasina</tp:taxon-name-part></tp:taxon-name><tp:taxon-authority>(Reinhardt, 1827)</tp:taxon-authority></tp:nomenclature><tp:treatment-sec sec-type="materials"><title>Materials</title><list list-type="alpha-lower" list-content="occurrences"><list-item><p><bold>Type status:</bold> <named-content xmlns:xlink="http://www.w3.org/1999/xlink" content-type="dwc:typeStatus" xlink:type="simple">Other material</named-content>. <bold>Occurrence:</bold> individualCount: <named-content xmlns:xlink="http://www.w3.org/1999/xlink" content-type="dwc:individualCount" xlink:type="simple">1</named-content>; lifeStage: <named-content xmlns:xlink="http://www.w3.org/1999/xlink" content-type="dwc:lifeStage" xlink:type="simple">adult</named-content>; occurrenceID: <named-content xmlns:xlink="http://www.w3.org/1999/xlink" content-type="dwc:occurrenceID" xlink:type="simple">716BB7EA-F415-5A22-9285-8451CB2A758B</named-content>; <bold>Taxon:</bold> scientificNameID: <named-content xmlns:xlink="http://www.w3.org/1999/xlink" content-type="dwc:scientificNameID" xlink:type="simple"><italic><tp:taxon-name><tp:taxon-name-part taxon-name-part-type="genus" reg="Ahaetulla">Ahaetulla</tp:taxon-name-part> <tp:taxon-name-part taxon-name-part-type="species" reg="prasina">prasina</tp:taxon-name-part></tp:taxon-name></italic></named-content>; scientificName: <named-content xmlns:xlink="http://www.w3.org/1999/xlink" content-type="dwc:scientificName" xlink:type="simple"><italic><tp:taxon-name><tp:taxon-name-part taxon-name-part-type="genus" reg="Ahaetulla">Ahaetulla</tp:taxon-name-part> <tp:taxon-name-part taxon-name-part-type="species" reg="prasina">prasina</tp:taxon-name-part></tp:taxon-name></italic></named-content>; class: <named-content xmlns:xlink="http://www.w3.org/1999/xlink" content-type="dwc:class" xlink:type="simple"><tp:taxon-name><tp:taxon-name-part taxon-name-part-type="class">Reptilia</tp:taxon-name-part></tp:taxon-name></named-content>; order: <named-content xmlns:xlink="http://www.w3.org/1999/xlink" content-type="dwc:order" xlink:type="simple"><tp:taxon-name><tp:taxon-name-part taxon-name-part-type="order">Squamata</tp:taxon-name-part></tp:taxon-name></named-content>; family: <named-content xmlns:xlink="http://www.w3.org/1999/xlink" content-type="dwc:family" xlink:type="simple"><tp:taxon-name><tp:taxon-name-part taxon-name-part-type="family">Colubridae</tp:taxon-name-part></tp:taxon-name></named-content>; genus: <named-content xmlns:xlink="http://www.w3.org/1999/xlink" content-type="dwc:genus" xlink:type="simple"><tp:taxon-name><tp:taxon-name-part taxon-name-part-type="genus">Ahaetulla</tp:taxon-name-part></tp:taxon-name></named-content>; specificEpithet: <named-content xmlns:xlink="http://www.w3.org/1999/xlink" content-type="dwc:specificEpithet" xlink:type="simple"><italic><tp:taxon-name><tp:taxon-name-part taxon-name-part-type="genus" reg="Ahaetulla"/><tp:taxon-name-part taxon-name-part-type="species" reg="prasina">prasina</tp:taxon-name-part></tp:taxon-name></italic></named-content>; scientificNameAuthorship: <named-content xmlns:xlink="http://www.w3.org/1999/xlink" content-type="dwc:scientificNameAuthorship" xlink:type="simple">(Reinhardt, 1827)</named-content>; <bold>Location:</bold> country: <named-content xmlns:xlink="http://www.w3.org/1999/xlink" content-type="dwc:country" xlink:type="simple">Vietnam</named-content>; countryCode: <named-content xmlns:xlink="http://www.w3.org/1999/xlink" content-type="dwc:countryCode" xlink:type="simple">VN</named-content>; stateProvince: <named-content xmlns:xlink="http://www.w3.org/1999/xlink" content-type="dwc:stateProvince" xlink:type="simple">Ninh Binh</named-content>; county: <named-content xmlns:xlink="http://www.w3.org/1999/xlink" content-type="dwc:county" xlink:type="simple">Kim Bang</named-content>; municipality: <named-content xmlns:xlink="http://www.w3.org/1999/xlink" content-type="dwc:municipality" xlink:type="simple">Kim Bang</named-content>; locality: <named-content xmlns:xlink="http://www.w3.org/1999/xlink" content-type="dwc:locality" xlink:type="simple">Kim Bang SHCA</named-content>; verbatimElevation: <named-content xmlns:xlink="http://www.w3.org/1999/xlink" content-type="dwc:verbatimElevation" xlink:type="simple">210</named-content>; verbatimLatitude: <named-content xmlns:xlink="http://www.w3.org/1999/xlink" content-type="dwc:verbatimLatitude" xlink:type="simple">20°29121"N</named-content>; verbatimLongitude: <named-content xmlns:xlink="http://www.w3.org/1999/xlink" content-type="dwc:verbatimLongitude" xlink:type="simple">105°50434"E</named-content>; verbatimCoordinateSystem: <named-content xmlns:xlink="http://www.w3.org/1999/xlink" content-type="dwc:verbatimCoordinateSystem" xlink:type="simple">WGS84</named-content>; <bold>Event:</bold> eventDate: <named-content xmlns:xlink="http://www.w3.org/1999/xlink" content-type="dwc:eventDate" xlink:type="simple">26 July 2025</named-content>; eventRemarks: <named-content xmlns:xlink="http://www.w3.org/1999/xlink" content-type="dwc:eventRemarks" xlink:type="simple">observed by Pham VA and Bui VT</named-content>; <bold>Record Level:</bold> language: <named-content xmlns:xlink="http://www.w3.org/1999/xlink" content-type="dwc:language" xlink:type="simple">en</named-content>; collectionCode: <named-content xmlns:xlink="http://www.w3.org/1999/xlink" content-type="dwc:collectionCode" xlink:type="simple"><tp:taxon-name><tp:taxon-name-part taxon-name-part-type="class">Reptilia</tp:taxon-name-part></tp:taxon-name></named-content>; basisOfRecord: <named-content xmlns:xlink="http://www.w3.org/1999/xlink" content-type="dwc:basisOfRecord" xlink:type="simple">photographs</named-content></p></list-item></list></tp:treatment-sec><tp:treatment-sec sec-type="Description"><title>Description</title><p>Taxonomic identification was based on photographs taken on 26 July 2025. The body is very long and slender; head long, with a very long, pointed snout; dorsal surface green, with light spots on anterior part of body; a white or yellow line along the outer margin of the ventrals (determination after <xref ref-type="bibr" rid="B13517836">Smith (1943)</xref> and <xref ref-type="bibr" rid="B13492707">Hecht et al. (2013)</xref>) (Fig. <xref ref-type="fig" rid="F13723289">3</xref>a).</p></tp:treatment-sec><tp:treatment-sec sec-type="Distribution"><title>Distribution</title><p>In Vietnam, this species has been recorded from Lao Cai, Son La and Tuyen Quang Provinces in the north, southwards to An Giang and Ca Mau Provinces (<xref ref-type="bibr" rid="B13492796">Nguyen et al. 2009</xref>, <xref ref-type="bibr" rid="B13723291">Dau et al. 2025</xref>). Elsewhere, the species is known from China, Thailand, Laos, Cambodia, Singapore, Indonesia, Bangladesh, Bhutan, Brunei Darussalam, Hong Kong and the Philippines (<xref ref-type="bibr" rid="B13492812">Uetz et al. 2025</xref>).</p></tp:treatment-sec><tp:treatment-sec sec-type="Ecology"><title>Ecology</title><p>The specimen was observed at 15:42 h on a bush branch, near the forest path. The surrounding habitat is secondary forest of medium and small hardwoods, mixed with bamboo, shrubs and vines.</p></tp:treatment-sec><tp:treatment-sec><!--Section generated to contain objects referenced in tp:taxon-treatment.--><fig id="F13723289" position="float" orientation="portrait"><object-id xmlns:xlink="http://www.w3.org/1999/xlink" content-type="arpha" xlink:type="simple">604B3FA3-5F0A-5B7B-B965-7A67376167EF</object-id><object-id xmlns:xlink="http://www.w3.org/1999/xlink" content-type="doi" xlink:type="simple">10.3897/BDJ.14.e173158.figure1</object-id><label>Figure 3.</label><caption><p>Snake species recorded in Kim Bang Proposed Species and Habitat Conservation Area, Vietnam: <bold>(a)</bold> <italic><tp:taxon-name><tp:taxon-name-part taxon-name-part-type="genus" reg="Ahaetulla">Ahaetulla</tp:taxon-name-part> <tp:taxon-name-part taxon-name-part-type="species" reg="prasina">prasina</tp:taxon-name-part></tp:taxon-name></italic>; <bold>(b)</bold> <italic><tp:taxon-name><tp:taxon-name-part taxon-name-part-type="genus" reg="Boiga">Boiga</tp:taxon-name-part> <tp:taxon-name-part taxon-name-part-type="species" reg="multomaculata">multomaculata</tp:taxon-name-part></tp:taxon-name></italic>; <bold>(c)</bold> <italic><tp:taxon-name><tp:taxon-name-part taxon-name-part-type="genus" reg="Chrysopelea">Chrysopelea</tp:taxon-name-part> <tp:taxon-name-part taxon-name-part-type="species" reg="ornata">ornata</tp:taxon-name-part></tp:taxon-name></italic>; <bold>(d)</bold> <italic><tp:taxon-name><tp:taxon-name-part taxon-name-part-type="genus" reg="Ptyas">Ptyas</tp:taxon-name-part> <tp:taxon-name-part taxon-name-part-type="species" reg="multicincta">multicincta</tp:taxon-name-part></tp:taxon-name></italic>; <bold>(e)</bold> <italic><tp:taxon-name><tp:taxon-name-part taxon-name-part-type="genus" reg="Pareas">Pareas</tp:taxon-name-part> <tp:taxon-name-part taxon-name-part-type="species" reg="margaritophorus">margaritophorus</tp:taxon-name-part></tp:taxon-name></italic>; <bold>(f)</bold> <italic><tp:taxon-name><tp:taxon-name-part taxon-name-part-type="genus" reg="Protobothrops">Protobothrops</tp:taxon-name-part> <tp:taxon-name-part taxon-name-part-type="species" reg="mucrosquamatus">mucrosquamatus</tp:taxon-name-part></tp:taxon-name></italic>.</p></caption><graphic xmlns:xlink="http://www.w3.org/1999/xlink" xlink:href="bdj-14-e173158-g003.jpg" position="float" id="oo_1480423.jpg" orientation="portrait" xlink:type="simple"><uri content-type="original_file" xlink:type="simple">https://binary.pensoft.net/fig/1480423</uri></graphic></fig></tp:treatment-sec><ref-list><ref id="B13517836"><element-citation xmlns:xlink="http://www.w3.org/1999/xlink" publication-type="book" xlink:type="simple"><person-group person-group-type="author"><name name-style="western"><surname>Smith</surname><given-names>MA.</given-names></name></person-group><year>1943</year><source>The fauna of British India, Ceylon and Burma, including the whole of the Indo-Chinese Subregion</source><publisher-name>Reptilia and Amphibia III. Serpentes. Taylor andFrancis, London, 583 pp.</publisher-name></element-citation></ref><ref id="B13492707"><element-citation xmlns:xlink="http://www.w3.org/1999/xlink" publication-type="article" xlink:type="simple"><person-group person-group-type="author"><name name-style="western"><surname>Hecht</surname><given-names>V. L.</given-names></name><name name-style="western"><surname>Pham</surname><given-names>T. C.</given-names></name><name name-style="western"><surname>Nguyen</surname><given-names>T. T.</given-names></name><name name-style="western"><surname>Nguyen</surname><given-names>Q. T.</given-names></name><name name-style="western"><surname>Bonkowski</surname><given-names>M.</given-names></name><name name-style="western"><surname>Ziegler</surname><given-names>T.</given-names></name></person-group><year>2013</year><article-title>First report on the herpetofauna of Tay Yen Tu Nature Reserve, northeastern Vietnam</article-title><source>Biodiversity Journal</source><volume>4</volume><fpage>507</fpage><lpage>552</lpage></element-citation></ref><ref id="B13492796"><element-citation xmlns:xlink="http://www.w3.org/1999/xlink" publication-type="book" xlink:type="simple"><person-group person-group-type="author"><name name-style="western"><surname>Nguyen</surname><given-names>V. S.</given-names></name><name name-style="western"><surname>Ho</surname><given-names>T. C.</given-names></name><name name-style="western"><surname>Nguyen</surname><given-names>Q. T.</given-names></name></person-group><year>2009</year><source>Herpetofauna of Vietnam</source><publisher-name>Edition Chimaira</publisher-name><publisher-loc>Frankfurt</publisher-loc><size units="page">768</size></element-citation></ref><ref id="B13723291"><element-citation xmlns:xlink="http://www.w3.org/1999/xlink" publication-type="article" xlink:type="simple"><person-group person-group-type="author"><name name-style="western"><surname>Dau</surname><given-names>Q. V.</given-names></name><name name-style="western"><surname>Hoang</surname><given-names>N. T.</given-names></name><name name-style="western"><surname>Do</surname><given-names>T. L.</given-names></name><name name-style="western"><surname>Trinh</surname><given-names>T. H.</given-names></name><name name-style="western"><surname>Nguyen</surname><given-names>Q. T.</given-names></name><name name-style="western"><surname>Pham</surname><given-names>V. A.</given-names></name></person-group><year>2025</year><article-title>The herpetofauna of Pu Luong Nature Reserve, Vietnam</article-title><source>Amphibian &amp; Reptile Conservation</source><volume>19</volume><issue>1</issue><fpage>79</fpage><lpage>98 (e344)</lpage></element-citation></ref><ref id="B13492812"><element-citation xmlns:xlink="http://www.w3.org/1999/xlink" publication-type="website" xlink:type="simple"><person-group person-group-type="author"><name name-style="western"><surname>Uetz</surname><given-names>P.</given-names></name><name name-style="western"><surname>Freed</surname><given-names>P.</given-names></name><name name-style="western"><surname>Hošek</surname><given-names>J.</given-names></name></person-group><article-title>The Reptile Database</article-title><uri xlink:type="simple">http://www.reptile-database.org</uri><date-in-citation content-type="access-date">2025-08-12T00:23:23+00:00</date-in-citation></element-citation></ref></ref-list></tp:taxon-treatment>
